# Supplementary material for: A Systematic Review of Behaviour Change Techniques within Interventions to Increase Vaccine Uptake among Ethnic Minority Populations
Source: Vaccines (Basel). 2023 Jul 19;11(7):1259. doi: 10.3390/vaccines11071259 (PMC10386142; doi:10.3390/vaccines11071259)
Supplement: Supplementary file 1 [file vaccines-11-01259-s001.zip › vaccines-2436422-supplementary.xlsx]

## Sheet: Summary
Study Title	Study design (Assessment tool)	First Author, Year	Introduction	Methods										Results					Discussion		Other		TOTAL (n=20) (Yes, No, Don't Know) NOTE: Count No13 "Yes" as "No, and vis versa	APPRAISAL SUMMARY <11 = Low 11-16 = Moderate ≥17 = High
	Cross-sectional (AXIS)		1. Were the aims/objectives of the study clear? (Required= Yes)	2. Was the study design appropriate for the stated aim(s)? (Required= Yes)	3. Was the sample size justified? (Required= Yes)	4. Was the target/reference population clearly defined? (Is it clear who the research was about?) (Required= Yes)	5. Was the sample frame taken from an appropriate population base so that it closely represented the target/reference population under investigation? (Required= Yes)	6. Was the selection process likely to select subjects/participants that were representative of the target/reference population under investigation? (Required= Yes)	7. Were measures undertaken to address and categorise non-responders? (Required= Yes)	8. Were the risk factor and outcome variables measured appropriate to the aims of the study? (Required= Yes)	9. Were the risk factor and outcome variables measured correctly using instruments/measurements that had been trialled, piloted or published previously? (Required= Yes)	10. Is it clear what was used to determined statistical significance and/or precision estimates? (e.g. p-values, confidence intervals) (Required= Yes)	11. Were the methods (including statistical methods) sufficiently described to enable them to be repeated? (Required= Yes)	12. Were the basic data adequately described? (Required= Yes)	13. Does the response rate raise concerns about non-response bias? (Required= NO)	14. If appropriate, was information about non-responders described? (Required= Yes)	15. Were the results internally consistent? (Required= Yes)	16. Were the results presented for all the analyses described in the methods? (Required= Yes)	17. Were the authors' discussions and conclusions justified by the results? (Required= Yes)	18. Were the limitations of the study discussed? (Required= Yes)	19. Were there any funding sources or conflicts of interest that may affect the authors’ interpretation of the results? (Required= Yes)	20. Was ethical approval or consent of participants attained? (Required= Yes)
Pregnant Women's Opinions and Acceptance of Influenza and Tdap Vaccines		Callahan et al. 2022	Yes	Yes	Yes	Yes	Yes	Yes	Yes	Yes	Yes	Yes	Yes	Yes	No	Yes	Yes	Yes	Yes	Yes	Yes	Yes	Yes = 20 No = 0 Can't tell= 0	High
What determines uptake of pertussis vaccine in pregnancy? A cross sectional survey in an ethnically diverse population of pregnant women in London		Donaldson et al. 2015	Yes	Yes	No	Yes	Yes	Yes	Yes	Yes	Yes	No	Yes	Yes	No	NA	Yes	Yes	Yes	Yes	Yes	Yes	Yes = 17 No = 2 Don't know= 0 NA=1	High
Overcoming barriers to hepatitis B immunisation by a dedicated hepatitis B immunisation service		Larcher et al. 2001	Yes	Yes	Yes	Yes	Yes	Yes	NA	Yes	Yes	No	Yes	Yes	NA	NA	Yes	Yes	Yes	Yes	Yes	No	Yes = 15 No = 2 Don't know= 0 NA = 3	Moderate
		Ma, G. , 2012	Yes	Yes	Yes	Yes	Yes	Yes	Can't tell	Yes	Yes	No	Yes	Yes	Yes	Yes	Yes	Yes	Yes	Yes	Yes	Yes	Yes = 17 No = 1 Don't know= 1 NA = 1	High
		Peterson et al. 2019	Yes	Yes	Yes	Yes	Yes	Yes	Yes	Yes	No	No	No	Yes	No	NA	Yes	Don't know	Yes	Yes	Yes	Yes	Yes = 13 No = 5 Don't know= 1 NA= 1	Moderate
Mass media effect on vaccines uptake during silent polio outbreak		Sagy et al. 2018	Yes	Yes	Yes	Yes	Don't know	Yes	NA	Yes	Yes	Yes	Yes	Yes	NA	NA	Yes	Yes	Yes	Yes	No	Yes	Yes = 15 No = 2 Don't know= 1 NA= 3	Moderate
Racial Similarities in Response to Standardized Offer of Influenza Vaccination: A MetroNet Study		Schwartz et al. 2006	Yes	No	No	Yes	Yes	Yes	Yes	Yes	Yes	Yes	Yes	Yes	No	Yes	Yes	Yes	Yes	No	Yes	Yed	Yes = 17 No = 3 Don't know= 0	High
Study Title	Cohort (CASP)	First Author, Year	Section A: Are the results of the study valid?								Section B: What are the results?			Section C: Will the results help locally?			TOTAL (n=11) (Yes, No, Can't tell)	APPRAISAL SUMMARY/COMMENT <5 = Low 5-8 = Moderate ≥9 = High
			1. Did the study address a clearly focused issue?	2. Was the cohort recruited in an acceptable way?	3. Was the exposure accurately measured to minimise bias?	4. Was the outcome accurately measured to minimise bias?	5. (a) Have the authors identified all important confounding factors?	5. (b) Have they taken account of the confounding factors in the design and/or analysis?	6. (a) Was the follow up of subjects complete enough?	6. (b) Was the follow up of subjects long enough?	7. What are the results of this study?	8. How precise are the results?	9. Do you believe the results?	10. Can the results be applied to the local population?	11. Do the results of this study fit with other available evidence?	12. What are the implications of this study for practice?
Association of Tdap vaccine guidelines with vaccine uptake during pregnancy.		DiTosto et al. 2021	Yes	Yes	Yes	Yes	Yes	Yes	Yes	Yes	see data extraction	see data extraction	Yes	Yes	Yes	see data extraction	Yes = 9 No = 0 Can't tell= 2	High
Effectiveness of a community coalition for improving child vaccination rates in New York City.		Findley et al. 2008	Yes	Yes	Yes	Yes	Can't tell	Can't tell	Yes	Yes	see data extraction	see data extraction	Yes	Yes	Yes	see data extraction	Yes = 9 No = 0 Can't tell= 2	High
Acceptance of a post-partum influenza vaccination (cocooning) strategy for neonates in Greece		Maltezou et al. , 2012	Yes	Yes	Yes	Yes	Can't tell	Can't tell	Yes	Yes	see data extraction	see data extraction	Yes	Yes	Yes	see data extraction	Yes = 9 No = 0 Can't tell= 2	High
Elderly African-Americans and the influenza vaccine: the impact of the primary care physician.		Nicoleau et al. 2001	Yes	Yes	Yes	Yes	No	No	Yes	Yes	see data extraction	see data extraction	Yes	Yes	Yes	see data extraction	Yes = 9 No = 2 Can't tell= 0	High
Acceptance of hepatitis B vaccination by pregnant adolescents.		Stringer, M et al.	Yes	Yes	Can't tell	Yes	Can't tell	Can't tell	Can't tell	Can't tell	see data extraction	see data extraction	Yes	Yes	Yes	see data extraction	Yes = 6 No = Can't tell= 5	Moderate
Let’s Talk About B: Barriers to Hepatitis B Screening and Vaccination Among Asian and South Asian Immigrants in British Columbia		Zibrik et al. 2018	Yes	Yes	Yes	Yes	Yes	Yes	Yes	Yes	see data extraction	see data extraction	Yes	Yes	Yes	See Program Impact	Yes = 11 No = 0 Can't tell= 0	High
Study Title	RCT (CASP)	First Author, Year	Section A: Is the basic study design valid for a randomised controlled trial?			Section B: Was the study methodologically sound?					Section C: What are the results?			Section D: Will the results help locally?		TOTAL (n=13) (Yes, No, Can't tell)	APPRAISAL SUMMARY <6 = Low 6-10 = Moderate ≥11 = High
			1. Did the study address a clearly focused research question?	2. Was the assignment of participants to interventions randomised?	3. Were all participants who entered the study accounted for at its conclusion?	4.(a) Were the participants ‘blind’ to intervention they were given?	4.(b) Were the investigators ‘blind’ to the intervention they	4.(c) Were the people assessing/analysing outcome/s ‘blinded’?	5. Were the study groups similar at the start of the randomised controlled trial?	6. Apart from the experimental intervention, did each study group receive the same level of care (that is, were they treated equally)?	7. Were the effects of intervention reported comprehensively?	8. Was the precision of the estimate of the intervention or treatment effect reported?	9. Do the benefits of the experimental intervention outweigh the harms and costs?	10. Can the results be applied to your local population/in your context?	11. Would the experimental intervention provide greater value to the people in your care than any of the existing interventions?
Educational content and the effectiveness of influenza vaccination reminders.		Armstrong et al. 1999	Yes	Yes	Yes	Can't tell	Can't tell	Can't tell	Yes	Yes	Yes	Yes	Yes	Yes	Yes	Yes = 10 No = 3 Can't tell= 0	Moderate
Effectiveness of adult vaccination programs in faith-based organizations.		Daniels et al. 2007	Yes	Yes	No	Can't tell	Can't tell	Can't tell	Yes	Yes	Yes	Yes	Yes	Yes	Yes	Yes = 9 No = 1 Can't tell= 3	Moderate
Videotape Increases Parent Knowledge About Poliovirus Vaccines and Choices of Polio Vaccination Schedules		Dunn et al. 1998	Yes	Yes	Yes	No	No	No	Yes	Yes	Yes	Yes	Yes	Yes	Yes	Yes = 10 No = 3 Can't tell= 0	Moderate
Influenza vaccination acceptance among diverse pregnant women and its impact on infant immunization		Frew et al. 2013	Yes	Yes	Yes	Can't tell	Can't tell	Can't tell	Yes	Yes	Yes	Yes	Yes	Yes	Yes	Yes = 10 No = 0 Can't tell= 3	Moderate
Factors associated with maternal influenza immunization decision-making. Evidence of immunization history and message framing effects.		Frew et al. 2014	Yes	Yes	Yes	No	No	No	Yes	Yes	Yes	Yes	Yes	Yes	Yes	Yes = 10 No = 3 Can't tell= 0	Moderate
A randomized trial of maternal influenza immunization decision-making: A test of persuasive messaging models		Frew et al. 2016	Yes	Yes	Yes	No	No	No	Yes	Yes	Yes	Yes	Yes	Yes	Yes	Yes = 10 No = 3 Can't tell= 0	Moderate
Evaluation of two vaccine education interventions to improve pertussis vaccination among pregnant African American women: A randomized controlled trial		Kriss et al. 2017	Yes	Yes	Yes	No	No	No	Yes	Yes	Yes	Yes	Yes	Yes	Yes	Yes = 10 No = 3 Can't tell= 0	High
Successful Promotion of Hepatitis B Vaccinations Among Vietnamese-American Children Ages 3 to 18: Results of a Controlled Trial		McPhee et al. 2003	Yes	No	Yes	No	Can't tell	Can't tell	Yes	Yes	Yes	Yes	Yes	Yes	Yes	Yes = 9 No = 2 Can't tell= 2	Moderate
Nursing Case Management, Peer Coaching, and Hepatitis A and B Vaccine Completion Among Homeless Men Recently Released on Parole: Randomized Clinical Trial		Nyamathi et al. 2015	Yes	Yes	Yes	Can't tell	Can't tell	Can't tell	Yes	Yes	Yes	Yes	Yes	Yes	Yes	Yes = 10 No = 0 Can't tell= 3	Moderate
Increasing immunization rates among inner-city, African American children. A randomized trial of case management.		Wood, et al. 1998	Yes	Yes	Yes	Can't tell	Can't tell	Can't tell	Yes	Yes	Yes	Yes	Yes	Yes	Yes	Yes = 10 No = 0 Can't tell= 3	Moderate
	Qualitative (CASP)	First Author, Year	Section A: Are the results valid?						Section B: What are the results?			Section C: Will the results help locally?	TOTAL (n=10) (Yes, No, Can't tell)	APPRAISAL SUMMARY/COMMENT <5 = Low 5-8 = Moderate ≥9 = High
Study Title			1. Was there a clear statement of the aims ofthe research?	2. Is a qualitative methodology appropriate?	3. Was the research design appropriate to address the aims of the research?	4. Was the recruitment strategy appropriate to the aims of the research?	5. Was the data collected in a way that addressed the research issue?	6. Has the relationship between researcher and participants been adequately considered?	7. Have ethical issues been taken into consideration?	8. Was the data analysis sufficiently rigorous?	9. Is there a clear statement of findings?	10. How valuable is the research?
		Ma, G. , 2012	Yes	Yes	Yes	Yes	Yes	Can't tell	Yes	Yes	Yes	See data extraction	Yes = 9 No = 0 Can't tell= 1	High
Let’s Talk About B: Barriers to Hepatitis B Screening and Vaccination Among Asian and South Asian Immigrants in British Columbia		Zibrik et al. 2018	Yes	Yes	Yes	Yes	Yes	Yes	Yes	Yes	Yes	See data extraction	Yes = 10 No = 0 Can't tell= 0	High
